# Supplementary material for: The Influence of Orthopedic Surgery on Circulating Metabolite Levels, and their Associations with the Incidence of Postoperative Delirium
Source: Metabolites. 2022 Jul 1;12(7):616. doi: 10.3390/metabo12070616 (PMC9319890; doi:10.3390/metabo12070616)
Supplement: Supplementary file 1 [file metabolites-12-00616-s001.zip]

Archive with 1 entries (1 files):
- metabolites-1726004-supplementary.pdf
